# Supplementary material for: Epigenetic effects of parasites and pesticides on captive and wild nestling birds
Source: Ecol Evol. 2021 May 3;11(12):7713–29. doi: 10.1002/ece3.7606 (PMC8216931; doi:10.1002/ece3.7606)
Supplement: Supplementary file 2 — Tables S1–S5 [file ECE3-11-7713-s001.xlsx]

## Sheet: TableS1
Table S1. Summary of barcodes used for sequencing samples
Flowcell	Lane	Barcode_R2	Barcode_R1	Sample	Species
HHY7FCCXY	3	AACT	AACT	DC050_1	Mockingbird
HHY7FCCXY	3	AACT	CCAG	DC014_2	Mockingbird
HHY7FCCXY	3	AACT	TTGA	DC055_3	Mockingbird
HHY7FCCXY	3	AACT	GGTA	DC004_4	Mockingbird
HHY7FCCXY	3	AACT	ATTG	DC102_5	Mockingbird
HHY7FCCXY	3	AACT	CGGT	DC052_6	Mockingbird
HHY7FCCXY	3	AACT	TGCG	DC041_7	Mockingbird
HHY7FCCXY	3	AACT	GTAT	DC062_8	Mockingbird
HHY7FCCXY	3	CCAG	AACT	DC037_9	Mockingbird
HHY7FCCXY	3	CCAG	CCAG	DC059_10	Mockingbird
HHY7FCCXY	3	CCAG	TTGA	DC067_11	Mockingbird
HHY7FCCXY	3	CCAG	GGTA	DC031_12	Mockingbird
HHY7FCCXY	3	CCAG	ATTG	DC033_13	Mockingbird
HHY7FCCXY	3	CCAG	CGGT	DC045_14	Mockingbird
HHY7FCCXY	3	CCAG	TGCG	DC077_15	Mockingbird
HHY7FCCXY	3	CCAG	GTAT	DC108_16	Mockingbird
HHY7FCCXY	3	TTGA	AACT	DC039_17	Mockingbird
HHY7FCCXY	3	TTGA	CCAG	DC111_18	Mockingbird
HHY7FCCXY	3	TTGA	TTGA	DC203_19	Mockingbird
HHY7FCCXY	3	TTGA	GGTA	DC196_20	Mockingbird
HHY7FCCXY	3	TTGA	ATTG	DC248_21	Mockingbird
HHY7FCCXY	3	TTGA	CGGT	DC199_22	Mockingbird
HHY7FCCXY	3	TTGA	TGCG	DC185_23	Mockingbird
HHY7FCCXY	3	TTGA	GTAT	DC167_24	Mockingbird
HHY7FCCXY	3	GGTA	AACT	DC193_25	Mockingbird
HHY7FCCXY	3	GGTA	CCAG	DC213_26	Mockingbird
HHY7FCCXY	3	GGTA	TTGA	DC230_27	Mockingbird
HHY7FCCXY	3	GGTA	GGTA	DC209_28	Mockingbird
HHY7FCCXY	3	GGTA	ATTG	DC220_29	Mockingbird
HHY7FCCXY	3	GGTA	CGGT	DC226_31	Mockingbird
HHY7FCCXY	3	GGTA	TGCG	DC180_32	Mockingbird
HHY7FCCXY	3	GGTA	GTAT	DC189_33	Mockingbird
HHY7FCCXY	3	AACCA	AACT	DC236_34	Mockingbird
HHY7FCCXY	3	AACCA	CCAG	DC514_38	Mockingbird
HHY7FCCXY	3	AACCA	TTGA	DC489_42	Mockingbird
HHY7FCCXY	3	AACCA	GGTA	DC487_43	Mockingbird
HHY7FCCXY	3	AACCA	ATTG	DC546_44	Mockingbird
HHY7FCCXY	3	AACCA	CGGT	DC497_45	Mockingbird
HHY7FCCXY	3	AACCA	TGCG	DC510_46	Mockingbird
HHY7FCCXY	3	AACCA	GTAT	DC518_48	Mockingbird
HHY7FCCXY	3	CCACG	AACT	DC465_49	Mockingbird
HHY7FCCXY	3	CCACG	CCAG	DC503_50	Mockingbird
HHY7FCCXY	3	CCACG	TTGA	DC418_51	Mockingbird
HHY7FCCXY	3	CCACG	GGTA	DC537_52	Mockingbird
HHY7FCCXY	3	CCACG	ATTG	DC685_53	Mockingbird
HHY7FCCXY	3	CCACG	CGGT	DC689_54	Mockingbird
HHY7FCCXY	3	CCACG	TGCG	DC669_55	Mockingbird
HHY7FCCXY	3	CCACG	GTAT	DC676_58	Mockingbird
HHY7FCCXY	3	TTGTA	AACT	DC673_59	Mockingbird
HHY7FCCXY	3	TTGTA	CCAG	DC656_60	Mockingbird
HHY7FCCXY	3	TTGTA	TTGA	DC666_61	Mockingbird
HHY7FCCXY	3	TTGTA	GGTA	DC715_62	Mockingbird
HHY7FCCXY	3	TTGTA	ATTG	DC694_64	Mockingbird
HHY7FCCXY	3	TTGTA	CGGT	DC661_65	Mockingbird
HHY7FCCXY	3	TTGTA	TGCG	DC650_66	Mockingbird
HHY7FCCXY	3	TTGTA	GTAT	DC653_68	Mockingbird
HHY7FCCXY	3	GGTGG	AACT	DC687_69	Mockingbird
HHY7FCCXY	3	GGTGG	CCAG	DC671_70	Mockingbird
HHY7FCCXY	3	GGTGG	TTGA	YYYY_73	Mockingbird
HHY7FCCXY	3	GGTGG	GGTA	DC216_74	Mockingbird
HHY7FCCXY	3	GGTGG	ATTG	DC508_78	Mockingbird
HHY7FCCXY	3	GGTGG	CGGT	DC686_82	Mockingbird
HHY7FCCXY	3	GGTGG	TGCG	DC216_84	Mockingbird
HHY7FCCXY	3	GGTGG	GTAT	DC524_85	Mockingbird
HHY7FCCXY	3	AATGCA	AACT	DC505_86	Mockingbird
HHY7FCCXY	3	AATGCA	CCAG	DC438_87	Mockingbird
HHY7FCCXY	3	AATGCA	TTGA	DC477_88	Mockingbird
HHY7FCCXY	3	AATGCA	GGTA	DC539_89	Mockingbird
HHY7FCCXY	3	AATGCA	ATTG	DC512_90	Mockingbird
HHY7FCCXY	3	AATGCA	CGGT	DC693_92	Mockingbird
HHY7FCCXY	3	AATGCA	TGCG	DC645_93	Mockingbird
HHY7FCCXY	3	AATGCA	GTAT	DC680_94	Mockingbird
HHY7FCCXY	3	CCGTCA	AACT	Z_finch_1P_1	Zebra finch
HHY7FCCXY	3	CCGTCA	CCAG	Z_finch_10_W_1	Zebra finch
HHY7FCCXY	3	CCGTCA	TTGA	Z_finch_4_P_168	Zebra finch
HHY7FCCXY	3	CCGTCA	GGTA	Z_finch_9_W_167	Zebra finch
HHY7FCCXY	3	CCGTCA	ATTG	Z_finch_9_W_1	Zebra finch
HHY7FCCXY	3	CCGTCA	CGGT	Z_finch_5_P_1	Zebra finch
HHY7FCCXY	3	CCGTCA	TGCG	Z_finch_1P_2	Zebra finch
HHY7FCCXY	3	CCGTCA	GTAT	Z_finch_4_P_N	Zebra finch
HHY7FCCXY	3	TTACGA	AACT	Z_finch_9_W_165	Zebra finch
HHY7FCCXY	3	TTACGA	CCAG	Z_finch_9_W_2	Zebra finch
HHY7FCCXY	3	TTACGA	TTGA	Z_finch_5_P_2	Zebra finch

## Sheet: Table S2
Table S2. Summary of samples, covariates, and sequencing coverage
Species	Sample	Field season (year)	Treatment	Parasite intensity	QC-passed reads	Aligned reads	Total smps	Analyzed smps
mockingbird	DC037	2012	permethrin	4	24015938	23923186	25404	7203
mockingbird	DC039	2012	water	18	14048126	13988742	33661	7117
mockingbird	DC111	2012	water	204	8907979	8868356	21767	4959
mockingbird	DC185	2013	permethrin	0	11832528	11754517	42216	7074
mockingbird	DC196	2013	permethrin	2	6177426	6144840	24652	4983
mockingbird	DC199	2013	permethrin	0	6208123	6174668	22389	4665
mockingbird	DC203	2013	permethrin	0	5351363	5311244	28170	5585
mockingbird	DC216	2013	water	37	20665479	20524651	133462	9897
mockingbird	DC220	2013	water	0	3400795	3383365	22751	3536
mockingbird	DC489	2015	permethrin	0	12811127	12762380	39105	7686
mockingbird	DC508	2015	permethrin	0	9207897	9144871	96774	8945
mockingbird	DC524	2015	permethrin	0	16803023	16700365	98572	8887
mockingbird	DC537	2015	water	69	4981818	4954857	23657	4135
mockingbird	DC546	2015	water	92	9198426	9171250	25211	5887
mockingbird	DC650	2016	water	123	1950039	1939560	20772	2954
mockingbird	DC656	2016	permethrin	0	2554672	2540593	20282	3782
mockingbird	DC671	2016	water	138	14301691	14218848	134506	9352
mockingbird	DC673	2016	permethrin	0	4953716	4930541	60210	7687
mockingbird	DC687	2016	water	60	24063910	23936848	195944	10808
mockingbird	DC715	2016	water	14	4181657	4161792	37437	5163
mockingbird	DCYY	2013	water	0	23310995	23185094	175437	10675
zebra finch	1P_1	—	permethrin	—	10535819	10491293	21242	4252
zebra finch	10_W_1	—	water	—	3453809	3430284	53018	4203
zebra finch	4_P_168	—	permethrin	—	4449880	4417594	46837	5191
zebra finch	9_W_167	—	water	—	3738389	3714571	35191	4707
zebra finch	9_W_1	—	water	—	18511302	18438908	93633	6166
zebra finch	5_P_1	—	permethrin	—	3989223	3966687	29096	3581
zebra finch	1P_2	—	permethrin	—	4911946	4887387	63786	5311
zebra finch	4_P_N	—	permethrin	—	15745172	15696978	86468	5921
zebra finch	9_W_165	—	water	—	8236012	8207715	28362	4962
zebra finch	9_W_2	—	water	—	7614577	7588732	127794	6296
zebra finch	5_P_2	—	permethrin	—	5125367	5101717	74349	5860

## Sheet: TableS3
Table S3. Summary of differentially methylated cytosines in mockingbirds
target.row	chr	start	end	strand	pvalue	qvalue	meth.diff	feature.name	prom	exon	intron	dist.to.feature	feature.strand	gene
1	Mmel_Chr1	745003	745003	+	0	0	59.6273	Mmel_001965-RA	0	1	0	6951	-	SON
2	Mmel_Chr1	46603159	46603159	+	0.000276755	0.00653343	31.0206	Mmel_002453-RA	0	0	0	-19504	-	NDFIP2
3	Mmel_Chr1	48486976	48486976	+	9.81952e-11	7.72097e-09	-28.2158	Mmel_002474-RA	0	1	0	71	+	TBC1D4
4	Mmel_Chr1	79343166	79343166	+	3.47534e-06	0.000153559	-46.4286	Mmel_002823-RA	0	0	0	-20917	+	NOX4
5	Mmel_Chr1	84941815	84941815	+	1.61985e-73	8.98646e-71	50.2892	Mmel_002891-RA	0	0	0	-11222	+	LRRC32
6	Mmel_Chr1	89046910	89046910	+	7.79467e-08	4.4478e-06	25.2078	Mmel_003024-RA	0	0	0	18851	-	WARS2
7	Mmel_Chr1	91398706	91398706	+	3.18383e-17	3.53259e-15	-30.9322	Mmel_003117-RA	0	0	0	-47045	-	C3orf30
8	Mmel_Chr1	99496785	99496785	+	2.57341e-05	0.000895389	31.2357	Mmel_003264-RA	0	1	1	4220	+	NA
9	Mmel_Chr1	100679401	100679401	+	1.68443e-06	8.16526e-05	-31.4971	Mmel_003293-RA	0	0	0	-84850	+	APP
10	Mmel_Chr1	113919959	113919959	+	9.12054e-13	8.13183e-11	-25.5924	Mmel_003402-RA	0	0	0	-24131	+	P2RY2
11	Mmel_Chr1	113919970	113919970	+	1.34828e-12	1.18103e-10	-25.7143	Mmel_003402-RA	0	0	0	-24120	+	P2RY2
12	Mmel_Chr10	3377821	3377821	+	3.98446e-05	0.00130882	50.7264	Mmel_013462-RA	0	0	0	-12771	+	Ca12
13	Mmel_Chr10	9922545	9922545	+	4.89418e-07	2.55877e-05	-54.5226	Mmel_013593-RA	0	0	1	2366	+	INTS14
14	Mmel_Chr10	19025062	19025062	+	0.000163477	0.00427346	40.9241	Mmel_013762-RA	0	0	1	5467	-	CASC4
15	Mmel_Chr11	1562582	1562582	+	1.91895e-06	9.1686e-05	28.5714	Mmel_012080-RA	0	0	0	6186	+	NA
16	Mmel_Chr11	2850248	2850248	+	8.76098e-06	0.000352766	30.4498	Mmel_012103-RA	0	1	0	20621	+	Zdhhc7
17	Mmel_Chr11	3028925	3028925	+	0.000108764	0.0030943	60.3301	Mmel_012108-RA	0	1	0	4318	-	KLHL36
18	Mmel_Chr11	6249857	6249857	+	3.3642e-05	0.00113113	-35.4167	Mmel_012152-RA	0	1	0	17128	+	KIFC3
19	Mmel_Chr11	7751774	7751774	+	1.20357e-105	2.00311e-102	54.135	Mmel_012242-RA	0	0	0	-6469	-	GLG1
20	Mmel_Chr11	8257162	8257162	+	5.63994e-05	0.00174906	39.9061	Mmel_012267-RA	0	0	0	-50646	-	gna0
21	Mmel_Chr11	8864765	8864765	+	5.23673e-08	3.13133e-06	27.7778	Mmel_012286-RA	0	1	0	339	-	Smpd3
22	Mmel_Chr11	15182079	15182079	+	1.66721e-58	7.2385e-56	33.5354	Mmel_012361-RA	0	0	0	-40029	-	TSHZ3
23	Mmel_Chr11	16305406	16305406	+	4.29798e-101	5.36488e-98	-39.1304	Mmel_012381-RA	0	0	0	-54947	-	CDH5
24	Mmel_Chr11	18146225	18146225	+	5.81715e-33	1.21019e-30	47.2973	Mmel_012402-RA	0	0	1	4640	-	kctd15
25	Mmel_Chr12	5903738	5903738	+	0.000237537	0.00574336	53.0303	Mmel_012569-RA	0	0	0	41545	-	Cacna2d2
26	Mmel_Chr12	9997507	9997507	+	9.75102e-46	3.24574e-43	-27.5047	Mmel_012689-RA	0	0	0	29440	+	NA
27	Mmel_Chr12	10430798	10430798	+	7.14988e-08	4.10331e-06	37.0629	Mmel_012692-RA	0	1	0	-2275	-	NA
28	Mmel_Chr12	19132036	19132036	+	0.000179385	0.00461678	-59.6536	Mmel_012841-RA	0	0	0	-13271	+	Setmar
29	Mmel_Chr12	19218039	19218039	+	9.84903e-06	0.000391837	52.8034	Mmel_012843-RA	0	0	0	-2790	+	ITPR1
30	Mmel_Chr13	1572381	1572381	+	8.84405e-05	0.00259751	47.0188	Mmel_013871-RA	0	0	0	15638	-	DUSP1
31	Mmel_Chr13	5726931	5726931	+	2.5324e-05	0.000887304	70.7542	Mmel_013982-RA	0	0	0	-7950	+	FAT2
32	Mmel_Chr13	5726949	5726949	+	2.10783e-14	2.08401e-12	80.59	Mmel_013982-RA	0	0	0	-7932	+	FAT2
33	Mmel_Chr13	6732437	6732437	+	1.78171e-05	0.000651718	26.8817	Mmel_014039-RA	0	0	0	-19025	+	ADAMTS2
34	Mmel_Chr13	6732442	6732442	+	1.78171e-05	0.000651718	26.8817	Mmel_014039-RA	0	0	0	-19020	+	ADAMTS2
35	Mmel_Chr13	7373184	7373184	+	0.000300272	0.00700577	45.6869	Mmel_014059-RA	1	0	0	-751	-	WNT8C
36	Mmel_Chr13	11930507	11930507	+	0.000149737	0.00396619	37.3391	Mmel_014160-RA	0	0	0	215757	+	NA
37	Mmel_Chr13	15623950	15623950	+	0.000148752	0.00395056	35.1613	Mmel_014219-RA	0	0	0	-121135	-	Stard10
38	Mmel_Chr13	15629429	15629429	+	8.74149e-24	1.2837e-21	35.3832	Mmel_014220-RA	0	0	0	124976	-	NA
39	Mmel_Chr14	2036229	2036229	+	7.71845e-05	0.00230765	48.8462	Mmel_014355-RA	1	0	0	-199	-	NA
40	Mmel_Chr14	2449280	2449280	+	9.09794e-05	0.00265645	-37.3478	Mmel_014376-RA	0	1	0	848	-	NA
41	Mmel_Chr14	6088827	6088827	+	0.000164875	0.00429875	-36.3872	Mmel_014470-RA	0	1	0	8845	-	LLGL1
42	Mmel_Chr14	15323749	15323749	+	0.000103336	0.00297377	-59.2958	Mmel_014752-RA	0	0	0	-20479	+	TNRC6A
43	Mmel_Chr14	15827564	15827564	+	8.52111e-06	0.000344496	58.1873	Mmel_014776-RA	0	0	0	5015	+	NA
44	Mmel_Chr15	2384349	2384349	+	7.88454e-30	1.40596e-27	51.8246	Mmel_015293-RA	0	0	0	31509	+	MPHOSPH9
45	Mmel_Chr15	4872664	4872664	+	2.26919e-05	0.000806398	-46.2958	Mmel_015432-RA	0	0	0	163316	+	NA
46	Mmel_Chr17	287592	287592	+	3.20982e-06	0.000143735	43.5252	Mmel_016866-RA	0	0	0	-13476	-	NPDC1
47	Mmel_Chr17	1206832	1206832	+	2.00002e-08	1.23283e-06	-54.7486	Mmel_016897-RA	0	0	0	12150	-	Rgs3
48	Mmel_Chr17	1538192	1538192	+	8.60816e-77	6.13999e-74	26.5152	Mmel_016916-RA	0	0	0	-23247	+	Pnpla7
49	Mmel_Chr17	6149842	6149842	+	1.1888e-41	3.70973e-39	28.939	Mmel_017022-RA	1	0	0	-414	+	ASS1
50	Mmel_Chr17	10538271	10538271	+	3.76509e-13	3.5138e-11	-28.0488	Mmel_017180-RA	0	0	0	64454	+	MVB12B
51	Mmel_Chr18	4313470	4313470	+	8.18585e-116	1.63485e-112	51.0078	Mmel_016207-RA	1	0	0	-1791	+	RNF157
52	Mmel_Chr18	9942593	9942593	+	0.000205727	0.00517472	-46.5753	Mmel_016387-RA	0	0	0	-72113	+	SSTR2
53	Mmel_Chr18	10202993	10202993	+	1.8426e-05	0.000669089	-66.21	Mmel_016405-RA	0	0	1	11912	+	Nploc4
54	Mmel_Chr19	567723	567723	+	0.000400928	0.00901714	40.9806	Mmel_016497-RA	0	0	0	1954	-	Rnf43
55	Mmel_Chr19	952927	952927	+	2.9713e-62	1.48355e-59	-30	Mmel_016509-RA	0	0	0	117840	+	TYW1
56	Mmel_Chr19	5592028	5592028	+	1.13879e-38	3.15882e-36	29.7521	Mmel_016593-RA	0	0	0	-36235	-	NA
57	Mmel_Chr19	6755960	6755960	+	3.29005e-10	2.45179e-08	-32.5747	Mmel_016660-RA	1	0	0	-456	+	NA
58	Mmel_Chr19	6940210	6940210	+	0.000392891	0.00885632	61.1553	Mmel_016673-RA	0	0	1	5577	-	MYO18A
59	Mmel_Chr19	8684312	8684312	+	2.79423e-33	6.20062e-31	54.5977	Mmel_016758-RA	0	0	0	-25500	+	NA
60	Mmel_Chr1A	371607	371607	+	0.000140879	0.00378171	-37.7778	Mmel_005044-RA	0	0	1	4310	-	Net1
61	Mmel_Chr1A	2253366	2253366	+	4.38195e-06	0.000189427	-26.8617	Mmel_005064-RA	0	0	0	-43191	-	PRKCQ
62	Mmel_Chr1A	20452026	20452026	+	5.32471e-08	3.16023e-06	25.8491	Mmel_005263-RA	0	1	0	25924	-	SEMA3A
63	Mmel_Chr1A	20452034	20452034	+	1.58748e-18	1.93321e-16	28.1633	Mmel_005263-RA	0	1	0	25916	-	SEMA3A
64	Mmel_Chr1A	25616032	25616032	+	3.27981e-06	0.000146213	-39.5238	Mmel_005456-RA	0	1	0	4158	+	CACNG2
65	Mmel_Chr1A	36816710	36816710	+	1.60316e-13	1.52466e-11	-50.2415	Mmel_005641-RA	0	0	0	-59483	-	FOXP2
66	Mmel_Chr1A	36816724	36816724	+	5.0243e-12	4.2882e-10	-45.9302	Mmel_005641-RA	0	0	0	-59497	-	FOXP2
67	Mmel_Chr1A	65477590	65477590	+	3.40983e-05	0.00113996	25.5618	Mmel_006031-RA	0	0	1	12751	+	ABCC9
68	Mmel_Chr1A	71213771	71213771	+	6.49984e-26	1.03026e-23	25.3906	Mmel_006173-RA	0	0	0	-27391	+	STRAP
69	Mmel_Chr1A	76478902	76478902	+	2.6049e-07	1.39102e-05	69.7374	Mmel_006237-RA	0	0	0	12369	+	SPON1
70	Mmel_Chr1A	77347039	77347039	+	1.15293e-05	0.000451489	31.0522	Mmel_006250-RA	0	0	0	-29347	-	PARVA
71	Mmel_Chr1A	87304918	87304918	+	5.56364e-05	0.0017471	29.6215	Mmel_006517-RA	0	0	0	22781	-	NA
72	Mmel_Chr2	5134046	5134046	+	0.000131083	0.00355701	27.4369	Mmel_000121-RA	0	0	0	-17164	-	NA
73	Mmel_Chr2	22281331	22281331	+	0.000220022	0.00539831	37.069	Mmel_000320-RA	0	1	0	11891	-	CYP51A1
74	Mmel_Chr2	27815165	27815165	+	0.000183162	0.00468983	-45.302	Mmel_000392-RA	0	0	0	68856	-	Agmo
75	Mmel_Chr2	35980431	35980431	+	0.000306629	0.00713743	-37.8788	Mmel_000508-RA	0	0	0	29409	-	EFHB
76	Mmel_Chr2	42254171	42254171	+	4.61391e-22	6.67738e-20	-37.3054	Mmel_000591-RA	0	0	1	138	+	GGCT
77	Mmel_Chr2	47443140	47443140	+	5.79714e-06	0.000241206	-38.8239	Mmel_000704-RA	0	0	0	-56163	-	ELMO1
78	Mmel_Chr2	59750409	59750409	+	0.000371567	0.00845198	27.3292	Mmel_000848-RA	0	0	0	-165275	+	Vwc2
79	Mmel_Chr2	84399107	84399107	+	7.11245e-11	5.72774e-09	37.8698	Mmel_001094-RA	1	0	0	-258	-	Uckl1
80	Mmel_Chr2	84559289	84559289	+	1.60987e-91	1.60759e-88	30.0633	Mmel_001111-RA	1	0	0	-321	+	NA
81	Mmel_Chr2	92690290	92690290	+	0.000157779	0.00415716	31.2684	Mmel_001183-RA	0	0	0	-5934	-	Pard6g
82	Mmel_Chr2	94881686	94881686	+	0.000122345	0.00338681	-34.8362	Mmel_001208-RA	1	0	0	-96	+	NA
83	Mmel_Chr2	100287965	100287965	+	1.87238e-07	1.033e-05	42.8571	Mmel_001259-RA	0	0	0	-196204	-	Ralyl
84	Mmel_Chr2	104873395	104873395	+	1.28362e-25	2.00282e-23	-38.0228	Mmel_001311-RA	0	0	1	-13081	-	KCNB2
85	Mmel_Chr2	109540430	109540430	+	0.000212237	0.00527206	28.1915	Mmel_001385-RA	0	0	1	8763	-	CHD7
86	Mmel_Chr2	118375402	118375402	+	5.47659e-29	9.59446e-27	48.2353	Mmel_001479-RA	0	1	0	11283	-	Taf4b
87	Mmel_Chr2	118375411	118375411	+	5.17726e-50	1.84641e-47	28.5294	Mmel_001479-RA	0	1	0	11274	-	Taf4b
88	Mmel_Chr2	119054727	119054727	+	0.000107	0.00305371	46.6308	Mmel_001483-RA	0	0	0	-9948	-	NA
89	Mmel_Chr2	129861025	129861025	+	0.000288271	0.00678924	-58.738	Mmel_001673-RA	0	0	0	-376872	-	Adgrb1
90	Mmel_Chr20	233040	233040	+	2.33963e-05	0.000828483	31.6168	Mmel_014797-RA	0	1	0	159	+	FSIP2
91	Mmel_Chr20	2090327	2090327	+	3.96202e-07	2.08233e-05	59.4073	Mmel_014850-RA	0	0	0	89450	-	PLIN3
92	Mmel_Chr20	2096675	2096675	+	4.77597e-52	1.83431e-49	75.4098	Mmel_014850-RA	0	0	0	83102	-	PLIN3
93	Mmel_Chr20	2669075	2669075	+	1.77213e-05	0.000651718	31.6327	Mmel_014863-RA	0	0	0	-97630	+	EDEM2
94	Mmel_Chr20	3844400	3844400	+	0.00044041	0.00977305	35.6037	Mmel_014877-RA	0	0	0	-43795	+	NA
95	Mmel_Chr20	5563136	5563136	+	2.93803e-17	3.29648e-15	47.6054	Mmel_014905-RA	0	0	0	-2830	+	MATN4
96	Mmel_Chr20	12232880	12232880	+	1.50303e-05	0.000568525	59.2843	Mmel_015164-RA	0	0	0	78405	-	TFAP2C
97	Mmel_Chr20	14273964	14273964	+	2.09034e-06	9.79991e-05	39.2749	Mmel_015210-RA	0	1	0	-12238	-	CSE1L
98	Mmel_Chr20	14371303	14371303	+	1.76798e-11	1.47123e-09	48.4545	Mmel_015212-RA	0	0	1	18070	+	PREX1
99	Mmel_Chr21	2311727	2311727	+	4.32924e-05	0.00140093	58.6447	Mmel_015727-RA	0	0	1	4654	+	HDHD2
100	Mmel_Chr21	4604696	4604696	+	0.0001699	0.00441822	27.5204	Mmel_015754-RA	0	0	1	3260	-	Espn
101	Mmel_Chr21	5721630	5721630	+	5.31609e-06	0.00022399	65.8717	Mmel_015801-RA	0	0	0	-73012	+	Prdm16
102	Mmel_Chr21	6415739	6415739	+	2.62086e-15	2.75489e-13	38.0952	Mmel_015829-RA	0	0	1	6933	+	KCNAB2
103	Mmel_Chr21	7182869	7182869	+	5.56898e-07	2.89641e-05	-42.8571	Mmel_015864-RA	1	0	0	-1400	-	C1orf196
104	Mmel_Chr21	8129593	8129593	+	1.12726e-21	1.58544e-19	46.1045	Mmel_015911-RA	0	0	1	431	-	WNT4
105	Mmel_Chr21	8981951	8981951	+	2.45122e-06	0.000113322	53.7688	Mmel_015948-RA	0	1	0	569	-	HTR6
106	Mmel_Chr21	9102660	9102660	+	1.22631e-05	0.000476487	25.5533	Mmel_015954-RA	0	1	0	980	-	PQLC2
107	Mmel_Chr22	370857	370857	+	4.81436e-28	8.01259e-26	29.7659	Mmel_018527-RA	0	1	0	1593	-	SFTPB
108	Mmel_Chr22	3133168	3133168	+	1.34746e-40	4.07744e-38	47.3485	Mmel_018632-RA	0	0	0	23959	+	UNC5D
109	Mmel_Chr22	3389167	3389167	+	0.000122776	0.00338681	-48.5747	Mmel_018634-RA	0	0	1	-4779	+	PLPBP
110	Mmel_Chr23	637975	637975	+	0.000208242	0.00521171	48.8874	Mmel_017459-RA	0	0	0	176627	-	MATN1
111	Mmel_Chr23	3460584	3460584	+	0.000129461	0.00353218	-31.0574	Mmel_017531-RA	0	0	0	-5009	+	Col8a2
112	Mmel_Chr23	3552925	3552925	+	0.000114007	0.00321597	-55.6448	Mmel_017536-RA	0	1	0	8392	-	AGO4
113	Mmel_Chr24	896165	896165	+	7.66933e-51	2.83648e-48	26.939	Mmel_017257-RA	1	0	0	-293	+	PAFAH1B2
114	Mmel_Chr24	1038624	1038624	+	3.45703e-92	3.83571e-89	70.4476	Mmel_017265-RA	0	0	0	-26536	-	DSCAML1
115	Mmel_Chr24	1134198	1134198	+	5.41362e-06	0.000227141	26.0049	Mmel_017272-RA	0	0	1	2008	-	SCN4B
116	Mmel_Chr24	1559082	1559082	+	5.74558e-74	3.37497e-71	40.0943	Mmel_017287-RA	1	0	0	-614	-	Bco2
117	Mmel_Chr24	1559100	1559100	+	0.000429391	0.00954974	31.1321	Mmel_017287-RA	1	0	0	-632	-	Bco2
118	Mmel_Chr24	2137263	2137263	+	9.2742e-06	0.000371931	54.9271	Mmel_017323-RA	0	0	1	1676	-	NECTIN1
119	Mmel_Chr24	2515258	2515258	+	3.77536e-101	5.36488e-98	70.5357	Mmel_017329-RA	0	0	0	56095	+	ARHGEF12
120	Mmel_Chr24	6504110	6504110	+	4.05082e-06	0.000175874	63.8624	Mmel_017418-RA	0	0	0	52565	-	ARHGAP32
121	Mmel_Chr24	6957799	6957799	+	5.05966e-05	0.00160908	52.4491	Mmel_017428-RA	0	0	1	10369	+	Nfrkb
122	Mmel_Chr25	746584	746584	+	0.0001323	0.00358031	-57.8261	Mmel_018745-RA	0	0	0	38694	-	rhbg-b
123	Mmel_Chr26	2491657	2491657	+	1.28374e-05	0.00049495	52.8424	Mmel_017836-RA	0	0	0	-42693	-	NA
124	Mmel_Chr26	2745249	2745249	+	6.23015e-05	0.00189675	30.719	Mmel_017845-RA	0	1	0	7667	-	SRPK1
125	Mmel_Chr27	836742	836742	+	4.57139e-05	0.00146782	-43.7956	Mmel_018289-RA	0	1	0	4947	-	A2ML1
126	Mmel_Chr27	1330915	1330915	+	4.92908e-32	9.28699e-30	-25.1613	Mmel_018313-RA	0	1	0	5829	-	FMNL2
127	Mmel_Chr28	138010	138010	+	1.55944e-20	2.1332e-18	35.2766	Mmel_017994-RA	1	0	0	-156	-	ZBTB7A
128	Mmel_Chr28	524752	524752	+	7.92551e-10	5.81934e-08	47	Mmel_018020-RA	0	1	0	2935	+	UHRF1
129	Mmel_Chr28	1773559	1773559	+	1.16967e-07	6.59898e-06	28.2051	Mmel_018076-RA	0	1	0	1555	-	ARID3A
130	Mmel_Chr28	4984535	4984535	+	6.30374e-05	0.00190752	43.9509	Mmel_018257-RA	0	0	0	3837	+	FCRL3
131	Mmel_Chr3	3199095	3199095	+	2.71216e-05	0.000930697	52.4549	Mmel_003562-RA	0	0	0	353240	-	NA
132	Mmel_Chr3	4669232	4669232	+	1.47781e-05	0.000561111	-55.7215	Mmel_003580-RA	0	0	0	54462	-	HAO1
133	Mmel_Chr3	5597436	5597436	+	1.93844e-06	9.21763e-05	73.4513	Mmel_003590-RA	0	0	0	-31207	+	NA
134	Mmel_Chr3	11874268	11874268	+	0.00036479	0.00831677	51.2035	Mmel_003711-RA	0	0	1	640	-	Cnrip1
135	Mmel_Chr3	14352484	14352484	+	7.47813e-55	3.11148e-52	78.3014	Mmel_003751-RA	0	0	0	79453	+	NRXN1
136	Mmel_Chr3	17532970	17532970	+	1.99481e-46	6.86894e-44	34.7973	Mmel_003817-RA	0	0	1	4854	-	FBXO28
137	Mmel_Chr3	27689011	27689011	+	5.28106e-06	0.000223457	-73.114	Mmel_003968-RA	0	0	0	-5425	-	FOSL2
138	Mmel_Chr3	29050391	29050391	+	1.44282e-74	9.6052e-72	49.7872	Mmel_003977-RA	0	0	1	-4422	-	NA
139	Mmel_Chr3	29050405	29050405	+	3.36815e-12	2.89947e-10	68.9325	Mmel_003977-RA	0	0	1	-4436	-	NA
140	Mmel_Chr3	29050414	29050414	+	0.000351578	0.00805231	52.766	Mmel_003977-RA	0	0	1	-4445	-	NA
141	Mmel_Chr3	37889057	37889057	+	2.51901e-34	5.98915e-32	72.093	Mmel_004097-RA	0	0	0	241887	+	QKI
142	Mmel_Chr3	78316511	78316511	+	0.000381064	0.00862868	-40.2464	Mmel_004616-RA	0	0	0	26208	+	TBX18
143	Mmel_Chr3	100121718	100121718	+	0.000195653	0.00495402	48.0519	Mmel_004831-RA	0	0	0	-122352	+	Fam84a
144	Mmel_Chr3	101215209	101215209	+	4.50197e-27	7.25097e-25	-35.641	Mmel_004842-RA	0	0	0	88397	-	FAM49A
145	Mmel_Chr3	104746717	104746717	+	0.000192581	0.00489846	57.8302	Mmel_004870-RA	0	0	0	708281	+	TDRD15
146	Mmel_Chr3	106813382	106813382	+	0.000120294	0.0033554	25.7721	Mmel_004893-RA	0	0	0	6038	-	ADGRF4
147	Mmel_Chr3	109593873	109593873	+	1.90439e-07	1.04489e-05	55.1687	Mmel_004948-RA	0	0	1	1517	+	CTSB
148	Mmel_Chr4	720353	720353	+	5.15285e-39	1.5134e-36	-25.3219	Mmel_006552-RA	0	0	1	5497	-	RUFY3
149	Mmel_Chr4	1119424	1119424	+	0.000272597	0.00646584	41.8033	Mmel_006573-RA	1	0	0	-208	-	CNOT6L
150	Mmel_Chr4	1210785	1210785	+	5.82615e-08	3.40229e-06	78.2805	Mmel_006576-RA	0	1	0	4750	-	NA
151	Mmel_Chr4A	6449944	6449944	+	7.91207e-11	6.3207e-09	-76.2924	Mmel_013003-RA	0	1	0	6998	-	Fhl1
152	Mmel_Chr4A	6815026	6815026	+	3.30765e-135	8.25744e-132	-47.9167	Mmel_013013-RA	0	0	0	-53355	-	Phf6
153	Mmel_Chr4A	17627603	17627603	+	0.000290688	0.00683004	63.1236	Mmel_013249-RA	0	0	0	-48627	-	TRPC5
154	Mmel_Chr5	3523675	3523675	+	5.68978e-06	0.000237729	-29.7619	Mmel_008704-RA	0	0	0	-21809	-	HSD17B12
155	Mmel_Chr5	8664906	8664906	+	9.18802e-19	1.17629e-16	-72.6351	Mmel_008769-RA	0	0	0	-65971	-	TOLLIP
156	Mmel_Chr5	31203345	31203345	+	1.02892e-17	1.18099e-15	39.886	Mmel_009146-RA	0	0	0	24535	+	TTC8
157	Mmel_Chr5	41557983	41557983	+	7.73434e-06	0.000317836	60.0791	Mmel_009314-RA	0	0	0	-43036	-	BRF1
158	Mmel_Chr5	47050531	47050531	+	0.000195961	0.00495402	-29.3706	Mmel_009436-RA	0	1	0	9152	+	SMARCA4
159	Mmel_Chr6	72503	72503	+	3.79735e-06	0.000165588	-38.6667	Mmel_010111-RA	0	0	0	-6232	-	Aldh18a1
160	Mmel_Chr6	4136598	4136598	+	0.000317043	0.00732858	30.8364	Mmel_010184-RA	0	0	1	12745	-	NA
161	Mmel_Chr6	4538685	4538685	+	1.13814e-05	0.000449222	33.4646	Mmel_010190-RA	0	0	0	60405	-	WDR11
162	Mmel_Chr6	5721499	5721499	+	2.49831e-68	1.31304e-65	-29.9882	Mmel_010209-RA	0	0	0	-56417	+	Rab11fip2
163	Mmel_Chr6	9306428	9306428	+	7.94868e-07	4.07048e-05	37.3938	Mmel_010256-RA	0	0	0	-15966	-	PDCD4
164	Mmel_Chr6	10363849	10363849	+	0.000231427	0.00562285	-46.2261	Mmel_010275-RA	0	0	1	46180	+	Sorcs1
165	Mmel_Chr6	12470145	12470145	+	2.88243e-06	0.000130834	52.5822	Mmel_010313-RA	0	0	0	9156	-	MFSD13A
166	Mmel_Chr6	24865070	24865070	+	0	0	52.2989	Mmel_010581-RA	0	0	0	-17208	+	Sh2d4b
167	Mmel_Chr6	28541855	28541855	+	3.6189e-05	0.00120059	47.6834	Mmel_010629-RA	0	0	0	-4309	-	Fam13b
168	Mmel_Chr6	33825772	33825772	+	2.95806e-08	1.79023e-06	79.3983	Mmel_010738-RA	0	0	0	15548	-	Neurog3
169	Mmel_Chr6	36149801	36149801	+	1.99974e-07	1.09121e-05	-28.0303	Mmel_010806-RA	0	1	0	9513	+	WDR7
170	Mmel_Chr6	36215626	36215626	+	3.65949e-06	0.000160277	30.3226	Mmel_010809-RA	0	1	0	8725	-	NA
171	Mmel_Chr7	698435	698435	+	4.15582e-15	4.23464e-13	67.6923	Mmel_009471-RA	0	1	0	7428	-	GALNT5
172	Mmel_Chr7	1605076	1605076	+	9.51149e-44	3.06388e-41	-31.9118	Mmel_009492-RA	0	1	0	4761	-	NA
173	Mmel_Chr7	1605089	1605089	+	3.54384e-52	1.41553e-49	39.4601	Mmel_009492-RA	0	1	0	4748	-	NA
174	Mmel_Chr7	4786610	4786610	+	1.08093e-05	0.000428333	50.2392	Mmel_009516-RA	0	0	0	-31809	+	TCF15
175	Mmel_Chr7	15141485	15141485	+	4.55995e-05	0.00146782	58.1633	Mmel_009685-RA	0	1	1	4087	-	GLB1
176	Mmel_Chr7	27779296	27779296	+	2.56526e-06	0.000117506	-69.1721	Mmel_009953-RA	0	0	0	-53482	+	HECW2
177	Mmel_Chr7	29369846	29369846	+	6.45692e-05	0.00194797	46.4567	Mmel_009960-RA	0	1	0	777	+	TSSK6
178	Mmel_Chr7	34950752	34950752	+	9.17866e-37	2.41202e-34	-28.7273	Mmel_010035-RA	0	0	0	7524	-	RBM44
179	Mmel_Chr7	36690212	36690212	+	2.52777e-07	1.3571e-05	50.9961	Mmel_010067-RA	0	0	0	-6697	+	Pcbp3
180	Mmel_Chr8	1508756	1508756	+	0.000120976	0.00336503	31.3319	Mmel_010845-RA	0	0	0	-9113	+	FAM163A
181	Mmel_Chr8	1888240	1888240	+	2.38769e-05	0.000839546	40.7547	Mmel_010857-RA	0	1	0	4067	+	KIAA1614
182	Mmel_Chr8	1888269	1888269	+	2.45024e-78	2.03898e-75	-38.4354	Mmel_010857-RA	0	1	0	4096	+	KIAA1614
183	Mmel_Chr8	29378043	29378043	+	7.89694e-06	0.000321868	-38.4298	Mmel_011403-RA	1	0	0	-1437	+	CACHD1
184	Mmel_Chr9	4485346	4485346	+	6.25768e-08	3.63304e-06	31.461	Mmel_011565-RA	0	1	0	4275	-	GAL3ST2
185	Mmel_Chr9	11144408	11144408	+	5.61854e-05	0.00174906	77.4833	Mmel_011697-RA	0	0	0	-14960	-	SLC9A9
186	Mmel_Chr9	17244843	17244843	+	4.74002e-06	0.000203147	54.5378	Mmel_011827-RA	0	1	0	536	+	VWA5B2
187	Mmel_Chr9	17244868	17244868	+	1.00073e-14	9.99312e-13	25.6831	Mmel_011827-RA	0	1	0	561	+	VWA5B2
188	Mmel_Chr9	21194991	21194991	+	0	0	31.8021	Mmel_011886-RA	0	1	0	21200	-	FNDC3B
189	Mmel_Chr9	23171478	23171478	+	0.000122699	0.00338681	73.614	Mmel_011918-RA	0	0	0	78387	+	BCHE
190	Mmel_Chr9	25114949	25114949	+	1.21605e-06	6.04144e-05	25.7862	Mmel_011976-RA	0	0	0	-8330	+	NA
191	Mmel_ChrZ	10612784	10612784	+	2.19687e-33	4.98582e-31	36.9452	Mmel_007679-RA	0	0	0	-7678	-	MUSK
192	Mmel_ChrZ	13034085	13034085	+	9.39346e-18	1.09072e-15	58.1325	Mmel_007709-RA	0	0	0	-360686	+	NA
193	Mmel_ChrZ	40023856	40023856	+	2.33487e-74	1.45723e-71	48.4535	Mmel_008140-RA	0	0	1	5045	+	NA
194	Mmel_ChrZ	62553972	62553972	+	0.000120023	0.0033554	33.9806	Mmel_008474-RA	0	0	0	-54540	+	MCC

## Sheet: Table S4
Table S4: Distribution (%) of analyzed and differentially methylated cytosines among genomic features
		Promoter	Exon	Intron	Intergenic
Mockingbird
	Analyzed cytosines (N = 11,419)	7.7	23	15.7	56.3
	Differentially methylated Cs (N = 196)	8.2	21.9	17.4	54.6
Zebra finch
	Analyzed cytosines (N = 6,314)	12.3	42.9	31.3	22.7
	Differentially methylated Cs (N = 182)	14.5	25.3	49.4	23.1

## Sheet: TableS5
Table S5: Summary of differentially methylated cytosines in zebra finches
target.row	chr	start	end	strand	pvalue	qvalue	meth.diff	feature.name	prom	exon	intron	dist.to.feature	feature.strand	gene
1	NC_044998.1	9874223	9874223	+	0.000602064	0.00898965	62.8232	rna-XM_032751050.1	0	0	0	-366838	-	LOC116808964
2	NC_044998.1	20864911	20864911	+	0.000364493	0.00627688	33.0827	rna-XM_032746869.1	0	1	1	6409	-	DRD3
3	NC_044998.1	26428052	26428052	+	0.000350609	0.00611939	49.0446	rna-XM_002197309.3	0	0	0	-4012	+	LOC100226912
4	NC_044998.1	40564360	40564360	+	2.47057e-07	1.72482e-05	52.451	rna-XM_032747715.1	0	1	0	-52702	+	GRIA4
5	NC_044998.1	56686536	56686536	+	2.4881e-10	4.94392e-08	37.7907	rna-XM_012569712.3	0	0	1	-23633	+	DGKH
6	NC_044998.1	66368470	66368470	+	0.00039826	0.00657353	-31.4685	rna-XM_030274904.2	1	0	1	-211	+	LNX2
7	NC_044998.1	112947581	112947581	+	1.57661e-11	3.87865e-09	65.2099	rna-XM_030284542.2	0	0	1	42683	-	CLIC6
8	NC_044999.1	124454	124454	+	4.44471e-12	1.20856e-09	-33.3333	rna-XM_030261567.2	0	0	1	-3523	-	ATP6V1F
9	NC_044999.1	619857	619857	+	2.96059e-06	0.000140323	-79.6321	rna-XM_032752496.1	0	1	0	1500	+	LOC115492592
10	NC_044999.1	809901	809901	+	3.66599e-08	3.44354e-06	-46.2816	rna-XM_032752214.1	0	0	0	5197	-	LOC115492573
11	NC_044999.1	809920	809920	+	0.000656428	0.00974506	-44.7392	rna-XM_032752214.1	0	0	0	5178	-	LOC115492573
12	NC_044999.1	4182413	4182413	+	3.95461e-05	0.00114137	-39.1026	rna-XM_030290349.2	0	0	1	53141	+	TAF3
13	NC_044999.1	21031726	21031726	+	0.000269719	0.00498983	-41.7949	rna-NM_001245495.1	0	0	0	26518	-	ID=rna-NM_001245495.1
14	NC_044999.1	24844556	24844556	+	5.94482e-05	0.00158312	-55.4054	rna-XM_002192535.5	0	0	0	-15293	-	MDFIC
15	NC_044999.1	45670279	45670279	+	0.000112831	0.00264961	-42.0561	rna-XM_030262618.2	0	0	1	3773	-	STRA8
16	NC_044999.1	45670282	45670282	+	0.000134358	0.00303913	-41.5888	rna-XM_030262618.2	0	0	1	3770	-	STRA8
17	NC_044999.1	48970823	48970823	+	1.50862e-06	8.03499e-05	-40.4762	rna-XM_030263013.2	0	1	0	1799	-	MAFF
18	NC_044999.1	55022363	55022363	+	0.000347113	0.00610069	-39.1534	rna-XM_030263283.2	0	0	1	-69357	+	FGD4
19	NC_044999.1	57966135	57966135	+	5.41266e-06	0.000233027	-44.9864	rna-XM_030263814.2	0	0	1	-51060	+	SOX5
20	NC_045000.1	344415	344415	+	0.000131925	0.00300247	38.805	rna-XM_030264086.2	0	0	1	5344	-	SLC4A2
21	NC_045000.1	365814	365814	+	6.35345e-08	5.65924e-06	80.8383	rna-XM_032746569.1	1	0	1	-741	-	ASIC3
22	NC_045000.1	365846	365846	+	0.000680375	0.00998847	58.0838	rna-XM_032746569.1	1	0	1	-773	-	ASIC3
23	NC_045000.1	512053	512053	+	8.27835e-06	0.000331536	27.2374	rna-XM_032747117.1	0	1	0	2309	+	TBRG4
24	NC_045000.1	22507330	22507330	+	7.6102e-05	0.00190856	-25.7485	rna-XM_012571523.3	0	0	1	29037	+	CDK14
25	NC_045000.1	29388816	29388816	+	2.48253e-05	0.000777231	-62.8936	rna-XM_002188898.5	0	0	0	-5799	-	AGR3
26	NC_045000.1	63611153	63611153	+	2.99242e-06	0.000140542	-29.5576	rna-XM_032746851.1	0	0	0	-50233	+	RREB1
27	NC_045000.1	107729413	107729413	+	6.68125e-06	0.000278364	26.0606	rna-XM_004175228.4	0	0	0	48416	-	AQP4
28	NC_045000.1	129470039	129470039	+	3.14849e-09	4.28051e-07	65.8463	rna-XR_004367151.1	0	0	1	-12728	+	LOC100227924
29	NC_045001.1	14639811	14639811	+	0.000169922	0.00365776	-61.3292	rna-XM_030270080.2	0	0	1	-16476	+	MBOAT2
30	NC_045001.1	49060323	49060323	+	6.59867e-05	0.00172174	-44.8699	rna-XM_030267804.2	0	0	0	150255	+	GJA1
31	NC_045001.1	62551154	62551154	+	0.000151087	0.00335003	33.564	rna-XM_002194582.5	0	0	1	24148	+	MAP3K5
32	NC_045001.1	67272361	67272361	+	0.000176865	0.00372952	-35.1818	rna-XM_030268227.2	0	0	1	649	-	RYR2
33	NC_045001.1	67272363	67272363	+	1.86037e-09	2.66976e-07	-33.7823	rna-XM_030268227.2	0	0	1	647	-	RYR2
34	NC_045001.1	67272372	67272372	+	0.000328926	0.00583958	-31.5593	rna-XM_030268227.2	0	0	1	638	-	RYR2
35	NC_045001.1	67272380	67272380	+	3.90372e-14	1.83342e-11	-35.4244	rna-XM_030268227.2	0	0	1	630	-	RYR2
36	NC_045001.1	78410229	78410229	+	0.000174792	0.00371613	-54.7971	rna-XM_030268507.2	0	0	1	61378	+	LTBP1
37	NC_045001.1	90521474	90521474	+	0.000207814	0.00412931	-55.0391	rna-XM_002196132.4	0	0	0	-52479	+	LOC100220008
38	NC_045001.1	91306217	91306217	+	0.000183147	0.00376967	-25.4519	rna-XM_030268865.2	0	0	1	7962	+	WDR43
39	NC_045002.1	65106	65106	+	0.000528093	0.00814727	34.6667	rna-XM_030270389.2	0	1	0	13942	+	ID=rna-XM_030270389.2
40	NC_045002.1	1582115	1582115	+	2.39858e-07	1.69749e-05	-72.5806	rna-XM_032747879.1	0	0	1	-10212	-	IDH3B
41	NC_045002.1	9153346	9153346	+	0.000294542	0.00532057	51.5898	rna-XM_030270628.2	0	0	1	-9550	+	HTT
42	NC_045002.1	10870311	10870311	+	3.42783e-06	0.000156718	-61.2586	rna-XM_030270680.2	0	0	1	83168	+	AFAP1
43	NC_045002.1	33188007	33188007	+	0.000373256	0.00634322	-59.1637	rna-XM_032747860.1	0	0	0	-199049	-	TENM3
44	NC_045002.1	43771243	43771243	+	5.1164e-09	6.29349e-07	-41.0029	rna-XM_030271538.2	1	0	0	-976	-	DUSP4
45	NC_045002.1	46575719	46575719	+	0.000376352	0.00637487	61.3454	rna-XM_032748167.1	0	0	1	38552	-	LOC116808245
46	NC_045002.1	62954495	62954495	+	0.000545659	0.00838994	-29.4118	rna-XM_030271989.2	0	0	0	-99795	+	ANKRD50
47	NC_045002.1	66281548	66281548	+	7.92506e-05	0.00196841	-26.0116	rna-XM_032748276.1	0	0	1	37308	-	ANK2
48	NC_045003.1	4054530	4054530	+	1.01283e-06	5.81391e-05	-28.7671	rna-XM_030272426.2	0	0	1	3371	-	APOOL
49	NC_045003.1	4054564	4054564	+	0.000121566	0.00281634	-37.2414	rna-XM_030272426.2	0	1	0	3337	-	APOOL
50	NC_045003.1	4694849	4694849	+	0.00020652	0.00411944	-26.0516	rna-XM_030272274.2	1	0	0	-1975	+	HMGN5
51	NC_045003.1	14912098	14912098	+	6.8648e-05	0.00175571	-52.9915	rna-XM_030272765.1	0	1	0	11	+	XPNPEP2
52	NC_045003.1	15098341	15098341	+	0.000598115	0.00895657	-69.668	rna-XM_030272808.2	0	0	0	7469	-	LOC115495264
53	NC_045003.1	17741655	17741655	+	7.26148e-05	0.00182999	-63.1623	rna-XM_032748419.1	0	0	0	-2067	-	LOC100221324
54	NC_045004.1	8586526	8586526	+	4.96615e-08	4.50113e-06	82.6226	rna-XM_002195860.3	0	0	1	8475	+	LRRC10B
55	NC_045004.1	9128449	9128449	+	7.25181e-07	4.29238e-05	58.2982	rna-XM_032748602.1	0	0	1	4871	+	ZDHHC5
56	NC_045004.1	17374066	17374066	+	2.19996e-05	0.000697273	-39.4737	rna-XM_030274021.2	0	0	1	14199	-	CD151
57	NC_045004.1	39151205	39151205	+	0.000380026	0.00639801	67.1551	rna-XM_030274699.2	0	0	1	2753	-	PGF
58	NC_045004.1	41935603	41935603	+	9.69059e-05	0.00237583	-61.5987	rna-XM_002200545.5	0	0	1	14056	+	TSHR
59	NC_045004.1	54717344	54717344	+	0.00034801	0.00610069	-39.6325	rna-XM_012574187.3	0	1	1	1059	+	BTBD6
60	NC_045005.1	6498914	6498914	+	5.80074e-05	0.00156298	68.2114	rna-XM_030275813.2	1	0	1	-315	+	SLC16A9
61	NC_045005.1	11524049	11524049	+	0.000289586	0.0052494	-60.6502	rna-XM_032749108.1	0	0	0	-97480	-	ZMIZ1
62	NC_045005.1	15929742	15929742	+	0.000188495	0.00383392	-54.7754	rna-XM_030275974.2	0	0	0	-93189	-	CUEDC2
63	NC_045005.1	21357132	21357132	+	6.82987e-08	5.98049e-06	-32.1739	rna-XM_030276264.2	0	1	0	4322	+	LOC100218935
64	NC_045006.1	5744258	5744258	+	1.27202e-05	0.000450108	-41.4283	rna-XM_030277174.2	1	0	1	1396	-	EAF2
65	NC_045006.1	14658122	14658122	+	0.000439414	0.00705008	-28.3116	rna-XM_030277438.2	0	0	0	-14280	-	TLK1
66	NC_045006.1	17381641	17381641	+	7.39456e-07	4.29238e-05	-31.25	rna-XM_002197043.5	1	1	0	308	-	FKBP7
67	NC_045006.1	24324246	24324246	+	8.56761e-06	0.000335322	45.0902	rna-XM_030277817.2	0	0	0	-47799	+	TMEFF2
68	NC_045006.1	25518704	25518704	+	1.12512e-05	0.000405638	-37.2222	rna-XM_030277860.2	0	0	1	41233	-	COL3A1
69	NC_045007.1	722383	722383	+	6.71366e-07	4.03308e-05	-84.2738	rna-XM_030279017.2	0	1	0	7187	+	PTGER3
70	NC_045007.1	2951346	2951346	+	3.3995e-10	6.27241e-08	46.1165	rna-XM_030278564.2	0	0	0	-15620	-	NFIA
71	NC_045007.1	4239885	4239885	+	5.83896e-05	0.00156298	40.0901	rna-XM_030278706.2	0	0	1	20807	+	PLPP3
72	NC_045007.1	8404217	8404217	+	1.27502e-07	1.04557e-05	66.1692	rna-XM_002192088.4	0	0	1	4802	-	LOC100228937
73	NC_045007.1	8906490	8906490	+	4.41902e-19	3.2614e-16	-54.9333	rna-XM_030278839.2	0	0	1	11371	+	LOC100221185
74	NC_045007.1	9684494	9684494	+	2.59631e-05	0.000803188	74.6575	rna-XM_030278876.1	1	0	0	-1295	+	ID=rna-XM_030278876.1
75	NC_045007.1	18205864	18205864	+	3.81947e-08	3.52364e-06	-42.8571	rna-XM_030279238.2	0	0	0	-23885	-	DPYD
76	NC_045007.1	27238714	27238714	+	2.03804e-33	3.50968e-30	47.1299	rna-XM_030279769.2	0	0	1	3436	-	CRIP2
77	NC_045007.1	29585668	29585668	+	0.000114456	0.00266356	-37.3206	rna-XM_030279618.2	0	0	1	828	-	XPR1
78	NC_045008.1	4333095	4333095	+	0.000174522	0.00371613	29.7619	rna-XM_030280580.2	0	1	0	33350	+	STK25
79	NC_045008.1	14257149	14257149	+	5.53871e-12	1.43072e-09	28.7293	rna-XM_030280800.2	0	0	1	-12718	+	FGF12
80	NC_045008.1	15688589	15688589	+	3.15787e-10	6.04236e-08	45.711	rna-XM_030280870.2	0	0	0	-55216	-	LPP
81	NC_045008.1	16069475	16069475	+	0.000281416	0.00511925	48.2701	rna-XM_030280592.2	0	1	0	-2830	-	LOC105759518
82	NC_045008.1	16069494	16069494	+	0.000218703	0.00426369	-31.7972	rna-XM_030280592.2	0	1	0	-2849	-	LOC105759518
83	NC_045008.1	17135399	17135399	+	0.0002474	0.00471047	-77.263	rna-XM_030280342.2	0	0	1	14954	-	EPHB3
84	NC_045008.1	21532185	21532185	+	0.000224539	0.004361	-25.6144	rna-XM_030280613.2	0	1	0	11362	+	PHC3
85	NC_045009.1	1851195	1851195	+	2.06695e-06	0.000103674	-37.2031	rna-XM_032750311.1	0	0	1	765	-	LOC115496609
86	NC_045009.1	2786621	2786621	+	0.000363012	0.00627688	-40.0105	rna-XM_030281581.2	0	0	0	-5087	+	ADPGK
87	NC_045009.1	8270107	8270107	+	0.000386318	0.00643813	41.9716	rna-XM_002197830.5	0	0	1	3736	+	ONECUT1
88	NC_045009.1	19971711	19971711	+	0.000305531	0.00544767	42.4562	rna-XM_030281969.2	0	0	1	1274	-	CTSH
89	NC_045009.1	20036568	20036568	+	0.000348357	0.00610069	34.7826	rna-XM_030281968.2	1	1	0	-1065	-	LOC115496728
90	NC_045010.1	5032666	5032666	+	0.000305797	0.00544767	-43.8462	rna-NM_001245383.1	0	1	1	12620	-	ID=rna-NM_001245383.1
91	NC_045010.1	15812597	15812597	+	3.11762e-05	0.00093642	-25.0949	rna-XM_002194936.5	0	0	0	-249870	+	CDYL2
92	NC_045010.1	20033114	20033114	+	0.000523075	0.00814727	-25.3814	rna-XM_002196038.3	1	1	0	611	+	MC1R
93	NC_045011.1	3664680	3664680	+	0.000478056	0.00757597	-31.8182	rna-XM_030282754.2	0	0	1	1992	+	FOXP1
94	NC_045011.1	5516316	5516316	+	6.37751e-14	2.74566e-11	27.7778	rna-XM_012573270.3	0	0	0	-33077	+	ID=rna-XM_012573270.3
95	NC_045011.1	11246069	11246069	+	2.52162e-07	1.73698e-05	27.7419	rna-XM_002194052.5	0	0	0	92973	-	DNAJB8
96	NC_045011.1	13919571	13919571	+	4.09143e-07	2.60956e-05	46.6365	rna-XM_030283149.2	0	0	0	-5163	+	SLC38A3
97	NC_045011.1	14133551	14133551	+	0.000578949	0.00874563	33.3333	rna-XM_030283147.2	0	1	0	10976	-	DNAH1
98	NC_045012.1	6342399	6342399	+	2.69706e-05	0.000829389	36.2264	rna-XM_012575974.3	0	0	1	397	-	INSYN2B
99	NC_045012.1	7333913	7333913	+	1.75792e-05	0.000578464	-66.7436	rna-XM_002196557.3	0	0	0	-2418	+	LOC100229630
100	NC_045012.1	15227734	15227734	+	2.1815e-06	0.000108368	-50.3884	rna-XM_030284325.2	0	0	1	6838	-	PRR7
101	NC_045013.1	3306927	3306927	+	0.000179417	0.00374491	-72.5146	rna-XM_032750983.1	0	0	1	5667	+	ELFN1
102	NC_045013.1	5090100	5090100	+	1.29264e-06	7.10438e-05	56.338	rna-NM_001245787.1	0	0	0	-7081	+	ID=rna-NM_001245787.1
103	NC_045013.1	6976983	6976983	+	0.000400212	0.00658471	34.3412	rna-XM_030284461.2	1	0	0	-1435	-	HS3ST6
104	NC_045013.1	7367499	7367499	+	6.19125e-10	9.9955e-08	25.7695	rna-XM_012577831.3	0	1	0	17628	+	TRAF7
105	NC_045013.1	7802712	7802712	+	8.38349e-10	1.31246e-07	-71.8147	rna-XM_030285200.2	0	1	0	2993	-	LOC115497297
106	NC_045013.1	9070145	9070145	+	4.62558e-05	0.00129875	-81.1594	rna-XM_030284767.2	0	0	1	1872	-	NTAN1
107	NC_045013.1	14727571	14727571	+	3.80494e-05	0.00111689	-33.1765	rna-XM_030284932.2	0	0	1	371	+	SEPTIN12
108	NC_045013.1	14727605	14727605	+	0.000164484	0.00357045	-38.2844	rna-XM_030284932.2	0	0	1	405	+	SEPTIN12
109	NC_045013.1	14727621	14727621	+	3.59152e-05	0.00106636	-33.0986	rna-XM_030284932.2	0	0	1	421	+	SEPTIN12
110	NC_045013.1	14727633	14727633	+	5.06097e-06	0.000221579	-39.9061	rna-XM_030284932.2	1	0	1	433	+	SEPTIN12
111	NC_045013.1	14727644	14727644	+	4.19192e-09	5.48352e-07	-35.9155	rna-XM_030284932.2	1	0	1	444	+	SEPTIN12
112	NC_045013.1	14727652	14727652	+	0.00017163	0.00367919	-43.0588	rna-XM_030284932.2	1	0	1	452	+	SEPTIN12
113	NC_045013.1	14727656	14727656	+	0.000204459	0.00411008	-48.2353	rna-XM_030284932.2	1	0	1	456	+	SEPTIN12
114	NC_045013.1	14727667	14727667	+	0.000366867	0.00629678	-38.7324	rna-XM_030284932.2	1	0	1	467	+	SEPTIN12
115	NC_045013.1	15487237	15487237	+	1.34663e-05	0.000473268	-60.4747	rna-XM_032751144.1	0	0	1	4651	-	TEDC2
116	NC_045014.1	3487351	3487351	+	3.46001e-08	3.31024e-06	-46.0432	rna-XM_032751252.1	0	0	1	-4360	+	MSI1
117	NC_045014.1	6553894	6553894	+	0.000134713	0.00303913	-49.8091	rna-XM_030285461.2	0	1	0	53908	-	ARVCF
118	NC_045014.1	11075316	11075316	+	9.76867e-09	1.09139e-06	-64.4275	rna-XM_002192676.5	0	0	0	-2955	+	IFT81
119	NC_045015.1	9040876	9040876	+	0.000275369	0.0050388	61.3489	rna-XM_012578384.3	0	1	0	31704	+	CAMSAP1
120	NC_045016.1	4745779	4745779	+	7.62661e-13	2.81436e-10	-63.8303	rna-XM_032751570.1	0	1	0	11905	+	ID=rna-XM_032751570.1
121	NC_045016.1	5462069	5462069	+	0.000213228	0.00417269	-45.0913	rna-XM_030287341.2	0	0	1	123095	-	ID=rna-XM_030287341.2
122	NC_045016.1	8212778	8212778	+	0.00059294	0.00890489	-25.5068	rna-XM_030287358.2	0	1	0	3166	-	UBALD2
123	NC_045016.1	8571145	8571145	+	8.55992e-06	0.000335322	-86.911	rna-XM_030287219.2	1	0	1	119	+	RECQL5
124	NC_045017.1	775081	775081	+	4.88761e-05	0.0013649	55.9701	rna-XM_030287830.2	0	0	1	-8360	+	AKAP1
125	NC_045018.1	6592804	6592804	+	9.85386e-06	0.000379908	36.5	rna-NM_001245415.2	1	0	0	-328	-	ID=rna-NM_001245415.2
126	NC_045018.1	7329538	7329538	+	0.000181809	0.00376967	-59.1138	rna-XM_030288799.2	0	0	0	-3806	+	VSTM2L
127	NC_045018.1	14347231	14347231	+	0.0002053	0.00411098	40.44	rna-XM_002188099.4	0	0	0	16701	-	SNAI1
128	NC_045019.1	2325747	2325747	+	0.000523683	0.00814727	-39.5344	rna-NM_001245718.1	0	1	0	3240	+	ID=rna-NM_001245718.1
129	NC_045019.1	3718869	3718869	+	9.68248e-09	1.09139e-06	36.9629	rna-XM_030289476.2	0	0	1	-3039	+	CAMTA1
130	NC_045019.1	5600893	5600893	+	9.35553e-11	2.01388e-08	59.8765	rna-XM_032752126.1	0	0	1	-7007	-	CPLANE2
131	NC_045019.1	5682120	5682120	+	0.000498799	0.00783261	30.0103	rna-XM_032752151.1	0	1	0	12922	+	CROCC
132	NC_045020.1	578251	578251	+	2.62934e-07	1.78735e-05	61.2871	rna-XM_012570514.3	0	0	1	13086	-	LETM2
133	NC_045020.1	1400144	1400144	+	2.24594e-07	1.63424e-05	-51.7197	rna-XM_030289969.2	0	0	1	2892	-	LZTS1
134	NC_045020.1	1826585	1826585	+	0.000127778	0.00293394	-67.2808	rna-XM_030289775.2	0	0	1	9326	-	PHYHIP
135	NC_045020.1	3583895	3583895	+	3.24145e-12	9.30342e-10	-50.2008	rna-XM_032752226.1	0	1	0	403	-	NPC1L1
136	NC_045021.1	1076289	1076289	+	1.5729e-05	0.000534605	-53.6206	rna-XM_030290531.2	0	1	0	-2551	-	THRAP3
137	NC_045021.1	1497174	1497174	+	2.95388e-07	1.95648e-05	58.9844	rna-XM_030290405.2	0	1	0	-4467	+	SMIM12
138	NC_045021.1	4689639	4689639	+	5.03197e-09	6.29349e-07	-51.5173	rna-XM_030290357.2	0	0	1	13222	+	FOXO6
139	NC_045021.1	5614176	5614176	+	6.61855e-49	1.70966e-45	-92.3977	rna-XM_030290231.2	0	0	1	-16754	+	PUM1
140	NC_045022.1	5530007	5530007	+	0.00057577	0.00874563	-60.6758	rna-XM_030290946.2	0	1	0	1655	-	RNF26
141	NC_045023.1	1797867	1797867	+	2.49736e-05	0.000777231	40.8304	rna-XM_032752802.1	0	1	0	470	+	BOLA1
142	NC_045023.1	1995727	1995727	+	0.000487027	0.00767107	28.8	rna-XM_030291340.2	1	1	0	-1486	-	CERS2
143	NC_045024.1	1681343	1681343	+	9.85707e-05	0.00237964	-80.5281	rna-XM_030292168.2	0	1	0	9029	+	SPDEF
144	NC_045024.1	2574795	2574795	+	1.63146e-150	8.42853e-147	-100	rna-XM_032753154.1	0	1	0	7861	+	ATP2B4
145	NC_045024.1	3713353	3713353	+	1.88652e-16	1.08292e-13	-72.619	rna-XM_002195834.4	0	1	0	3870	+	MYOG
146	NC_045024.1	4903364	4903364	+	0.000211506	0.00417205	-33.8983	rna-XM_030291862.2	0	0	1	4173	-	KIF21B
147	NC_045024.1	5650223	5650223	+	0.00021158	0.00417205	31.1155	rna-XM_030291982.2	0	1	0	4149	+	RAB44
148	NC_045024.1	6269418	6269418	+	1.14272e-06	6.34793e-05	-47.619	rna-XM_002194605.3	0	1	0	10	+	IL10
149	NC_045025.1	2387815	2387815	+	4.75275e-10	7.92063e-08	-33.9148	rna-XM_012571104.3	1	0	1	-1949	+	DHX58
150	NC_045025.1	2918955	2918955	+	0.000426685	0.00688865	-26.9802	rna-XM_030256007.2	0	0	1	-4018	-	WIPF2
151	NC_045025.1	2946856	2946856	+	2.73339e-05	0.000833678	-31.0673	rna-XM_030256011.2	1	0	0	-1124	-	MSL1
152	NC_045025.1	3033351	3033351	+	0.000185994	0.00381307	48.5714	rna-XM_030256260.2	0	1	0	2352	+	LRRC3C
153	NC_045026.1	1109254	1109254	+	3.76838e-05	0.00111248	-34.375	rna-XM_032743850.1	1	1	0	-480	+	SMIM24
154	NC_045026.1	3448055	3448055	+	6.11165e-06	0.000260945	32.8561	rna-XM_030256990.2	0	1	0	-8098	-	GDF15
155	NC_045026.1	4020857	4020857	+	1.41378e-08	1.46079e-06	-35.5932	rna-XM_030256715.2	1	0	0	-1769	+	MIDN
156	NC_045027.1	5325798	5325798	+	7.5906e-09	8.9125e-07	-37.5	rna-XM_030258197.2	0	0	1	4465	-	LOC100225683
157	NC_045027.1	44765565	44765565	+	1.22961e-05	0.000438103	25.558	rna-XM_030258430.2	0	1	0	1114	+	LOC115491116
158	NW_022611491.1	380973	380973	+	0.00017977	0.00374491	-36.2537	rna-XM_032745135.1	0	0	1	985	+	LOC116807155
159	NW_022611491.1	380976	380976	+	4.93571e-07	3.03562e-05	-49.1883	rna-XM_032745135.1	0	0	1	988	+	LOC116807155
160	NW_022611494.1	39139	39139	+	7.53049e-09	8.9125e-07	-39.7348	rna-XM_032745198.1	0	0	1	8744	+	LOC115494852
161	NW_022611502.1	804897	804897	+	2.63715e-06	0.000127329	-66.0104	rna-XM_032745310.1	0	0	1	4320	+	AGBL5
162	NW_022611502.1	804925	804925	+	7.70467e-05	0.00192292	-42.8044	rna-XM_032745310.1	0	0	1	4348	+	AGBL5
163	NW_022611502.1	914986	914986	+	7.10075e-05	0.00180711	-39.3762	rna-XM_030269823.2	1	0	1	417	-	LOC100218564
164	NW_022611502.1	914997	914997	+	1.83857e-05	0.000601173	-31.3196	rna-XM_030269823.2	1	0	1	406	-	LOC100218564
165	NW_022611502.1	915005	915005	+	5.60328e-05	0.00152358	-25.0528	rna-XM_030269823.2	1	0	1	398	-	LOC100218564
166	NW_022611536.1	91763	91763	+	0.000364448	0.00627688	36.6013	rna-XM_032745495.1	0	0	0	10142	-	LOC116807417
167	NW_022611538.1	450514	450514	+	0.000157061	0.0034237	-38.6885	rna-XM_004175902.3	0	1	0	4938	-	LOC101233849
168	NW_022611542.1	55448	55448	+	0.000234627	0.00450611	42.4084	rna-XM_032745548.1	0	0	1	4088	+	LOC115493268
169	NW_022611545.1	437822	437822	+	0.000252804	0.00474928	34.4154	rna-XM_032745562.1	0	0	0	-2278	-	LOC115493094
170	NW_022611549.1	394276	394276	+	2.38403e-08	2.41501e-06	75.4868	rna-XM_032745625.1	0	0	1	1146	-	SLC44A2
171	NW_022611551.1	177675	177675	+	1.06296e-06	5.96903e-05	-36.0955	rna-XM_030260666.2	0	0	1	-6049	+	ID=rna-XM_030260666.2
172	NW_022611553.1	92268	92268	+	1.59387e-07	1.27148e-05	38.236	rna-XM_032745744.1	0	0	1	8131	+	SLC35A2
173	NW_022611573.1	3371754	3371754	+	1.79612e-06	9.18737e-05	-31.4853	rna-XM_032745960.1	0	0	0	-2310	-	LOC116807590
174	NW_022611573.1	4123506	4123506	+	3.89611e-05	0.0011308	-51.8538	rna-XM_032745855.1	0	0	0	3588	+	LOC116807541
176	NW_022611620.1	4748	4748	+	1.09747e-07	9.14484e-06	-47.2999	rna-XM_032746062.1	0	1	0	4422	+	ID=rna-XM_032746062.1
177	NW_022611635.1	94273	94273	+	9.92892e-09	1.09139e-06	-31.05	rna-XM_032746208.1	0	1	0	5323	-	DHX16
178	NW_022611636.1	72293	72293	+	0.000588574	0.00886509	-30.9701	rna-XM_032746215.1	0	0	0	-39695	-	LOC105760446
179	NW_022611636.1	72411	72411	+	0.000155883	0.0034237	-26.9104	rna-XM_032746215.1	0	0	0	-39813	-	LOC105760446
180	NW_022611636.1	81637	81637	+	9.16857e-16	4.73672e-13	-42.6574	rna-XM_032746215.1	0	0	0	-49039	-	LOC105760446
181	NW_022611636.1	81663	81663	+	0.000449328	0.00718683	-33.722	rna-XM_032746215.1	0	0	0	-49065	-	LOC105760446
182	NW_022611636.1	81718	81718	+	4.82614e-13	1.91793e-10	-33.5009	rna-XM_032746215.1	0	0	0	-49120	-	LOC105760446
